# Supplementary material for: Artisanal Gem Mining in Brazil: A Source of Genotoxicity and Exposure to Toxic Elements
Source: Int J Environ Res Public Health. 2023 Jan 31;20(3):2510. doi: 10.3390/ijerph20032510 (PMC9916162; doi:10.3390/ijerph20032510)
Supplement: Supplementary file 1 [file ijerph-20-02510-s001.zip]

Archive with 1 entries (1 files):
- ijerph-2179201-supplementary.pdf
